# Supplementary material for: Arabidopsis metacaspase MC1 localizes in stress granules, clears protein aggregates, and delays senescence
Source: Plant Cell. 2023 Jul 1;35(9):3325–44. doi: 10.1093/plcell/koad172 (PMC10473220; doi:10.1093/plcell/koad172)
Supplement: koad172_Supplementary_Data [file koad172_supplementary_data.zip]

Archive with 4 entries (4 files):
- Supplementary figures_3rdSbmission.pdf
- tpc.22.01238Supplemental Data Sets 1XXX6.xlsx
- TPC2022RA01238R1_Revision_Checklist.pdf
- tpc22.01238.PeerReviewReport.pdf
