# Supplementary material for: Arabidopsis metacaspase MC1 localizes in stress granules, clears protein aggregates, and delays senescence
Source: Plant Cell. 2023 Jul 1;35(9):3325–44. doi: 10.1093/plcell/koad172 (PMC10473220; doi:10.1093/plcell/koad172)
Supplement: koad172_Supplementary_Data [file koad172_supplementary_data.zip › tpc.22.01238Supplemental Data Sets 1XXX6.xlsx]

## Sheet:  DS 1
Supplemental Data. Ruiz-Solaníet al. (2023). Proteostaticrole of the metacaspaseMC1. Plant Cell.
Supplemental Data Set 1: Arabidopsis lines used in this study
Arabidopsis thaliana seeds	Accession number	Source or reference
mc1 mutant GABI-Kat (GK-096A10)	AT1G02170	Coll et al., 2010
mc1; Pro35S::MC1-GFP	AT1G02170	This study
mc1; ProMC1::MC1-GFP	AT1G02170	This study
mc1; Pro35S::MC1C220A-GFP	AT1G02170	This study
mc1; ProMC1::MC1C220A-GFP	AT1G02170	This study
mc1; Pro35S::ΔNMC1-GFP	AT1G02170	This study
mc1; Pro35S::MC1Δ360loop-GFP	AT1G02170	This study
Col-0; Pro35S::GFP-TCTP Pro35S::MC1-RFP	AT3G16640 (TCTP), AT1G02170 (MC1)	This study
Col-0; ProTSN2::TSN2-GFP Pro35S::MC1-RFP	AT5G61780 (TSN2), AT1G02170 (MC1)	This study

## Sheet: DS 2
Supplemental Data. Ruiz-Solaníet al. (2023). Proteostaticrole of the metacaspaseMC1. Plant Cell.
Supplemental Data Set 2: List of plasmids used in this study
Name	Expression system	Backbone	Additional information	Source or reference
Pro35S::MC1-GFP	A.thaliana	pGGZ003	Hygromycin resistance	This study
	N.benthamiana
Pro35S::MC1C220A-GFP	A.thaliana	pGGZ003	Hygromycin resistance	This study
Pro35S::MC1∆360-GFP	A.thaliana	pGGZ003	Hygromycin resistance	This study
Pro35S::∆NMC1-GFP	A.thaliana	pGGZ003	Hygromycin resistance	This study
ProMC1::MC1-GFP	A.thaliana	pGGZ003	Hygromycin resistance	This study
ProMC1::MC1C220A-GFP	A.thaliana	pGGZ003	Hygromycin resistance	This study
Pro35S::MC1-RFP	A.thaliana	pGGZ003	AlliYFP seed coat selection	This study
Pro35S::RFP-RBP47	N.benthamiana	pGWB655	BASTA resistance	This study
Pro35S::RFP-ADH2	N.benthamiana	pGWB655	BASTA resistance	This study
ProT7::6xHIS-∆N MC1 ∆360 (rMC1)	E. coli	pET28 b(+)	Kanamycin resistance	This study
ProT7::6xHIS-∆N MC1 ∆360 C200A (rMC1CA)	E. coli	pET28 b(+)	Kanamycin resistance	This study
ProCMV::mRFP-Q74	HEK293T	pDEST-CMV-N-GFP	Ampicillin resistance	Llamas et al., 2022
ProCMV::GFP	HEK293T	pDEST-CMV-N-GFP	Ampicillin resistance	Llamas et al., 2022
ProCMV::GFP-MC1	HEK293T	pDEST-CMV-N-GFP	Ampicillin resistance	This study
ProGPD::MC1-HA	S. cerevisiae	pRS415	Hygromycin resitance	This study
ProPRC1::∆ssCPY*-LEU2-myc	S. cerevisiae	pFE15	Hygromycin resitance	Eisele & Wolf, 2008

## Sheet: DS 3
Supplemental Data. Ruiz-Solaníet al. (2023). Proteostaticrole of the metacaspaseMC1. Plant Cell.
Supplemental Data Set 3: List of primers and synthetic sequences used in this study for genotyping and cloning
Name	Sequence	Additional information	Source or reference
MC1 F3	GCGTCACCTTCTCATCAACA	For genotyping	Coll et al., 2010
MC1 R3	ACGGTACCACTATGGCAAGC	For genotyping	Coll et al., 2010
F-pMC1 (GG A000)	AACAGGTCTCAACCTGCTCGGATATCTGATTCTCCATGT	For cloning	This study
R-pMC1 (GG A000)	AACAGGTCTCTTGTTTATTATTCTCGGAAGGGAGGGAAT	For cloning	This study
F- MC1 (GG B000)	AACAGGTCTCAAACAATGTACCCGCCACCTCCCTCAAG	For cloning	This study
R- MC1 (GG B000)	AACAGGTCTCTAGCCGAGAGTGAAAGGCTTTGCATAGACATCGAATGTTTGG	For cloning	This study
F-MC1 C220A	CTCCATTCAATTATCGATGCTGCCCATAGTGGTACCGTTCTGG	Mutagenesis	This study
R-MC1 C220A	CCAGAACGGTACCACTATGGGCAGCATCGATAATTGAATGGAG	Mutagenesis	This study
F- ∆N MC1 (GG B000)	AACAGGTCTCAAACAATGTTCTCTCGCCACGAGCTCAAAGGCTG	For cloning	This study
F- MC1 ∆360	CTATGCGCACCACAATAAGGAATAGACAGGAGCCTCAACTGAC	Mutagenesis	This study
R -MC1 ∆360	GTCAGTTGAGGCTCCTGTCTATTCCTTATTGTGGTGCGCATAG	Mutagenesis	This study
F-GFP (GG C000)	AACAGGTCTCAAACAATGGTGAGCAAGGGCGAGG	For cloning	This study
R-GFP (GG C000)	AACAGGTCTCTAGCCTCACTTGTACAGCTCGTCCATGCC	For cloning	This study
F-mRFP (GG C000)	AACAGGTCTCAGGCTCAACAATGGCCTCCTCCGAGGACGTCATCA	For cloning	This study
F-mRFP (GG C000)	AACAGGTCTCTCTGATTAGGCGCCGGTGGAGTGGCGG	For cloning	This study
F-MC1 C220A E.c	ATCCAGGACCGTTCCAGAGTGGGCCGCATCGATAATAGAATGCAG	Mutagenesis	This study
R-MC1 C220A E.c	CTGCATTCTATTATCGATGCGGCCCACTCTGGAACGGTCCTGGAT	Mutagenesis	This study
∆N MC1 ∆360 E.c	ATGGGTCGCAAACGTGCGGTCATTTGTGGAATTAGCTACCGTTTTAGCCGCCATGAGCTGAAAGGATGCATCAACGATGCAAAGTGCATGCGCCATCTGCTGATCAACAAGTTTAAGTTTTCGCCGGATTCAATCCTGATGCTGACGGAGGAGGAAACAGATCCATATCGTATTCCGACTAAACAAAACATGCGTATGGCATTGTATTGGCTGGTGCAGGGATGTACTGCCGGCGATAGCCTTGTTTTTCATTATAGCGGTCACGGTTCGCGCCAGCGCAACTACAACGGCGATGAAGTAGACGGCTATGATGAGACGCTTTGTCCGCTCGATTTTGAAACGCAAGGGATGATCGTAGATGATGAGATCAACGCCACGATTGTGCGCCCGCTGCCACAT…	Synthetic sequence	Twist Bioscience
HsMC1	ATGTATCCTCCTCCACCGTCCTCTATATACGCTCCCCCTATGCTCGTGAACTGTTCTGGATGCCGCACCCCTTTACAGCTGCCTAGCGGCGCCCGGAGTATCAGATGTGCCTTGTGTCAGGCTGTCACTCATATTGCCGACCCTAGAACGGCACCTCCTCCTCAGCCTAGCTCCGCTCCAAGTCCACCTCCTCAGATACACGCTCCTCCAGGGCAATTACCACATCCCCACGGCCGGAAACGAGCTGTCATCTGTGGAATCTCTTATAGATTCAGTAGACATGAGTTGAAAGGCTGTATTAATGATGCCAAATGCATGCGGCACTTACTGATCAATAAGTTCAAGTTTAGTCCCGATAGCATTCTGATGCTGACTGAAGAGGAAACAGATCCCTACCGC…	Synthetic sequence	Twist Bioscience
attB1	GGGGACAAGTTTGTACAAAAAAGCAGGCT	For Gateway cloning	This study
attB2	GGGGACCACTTTGTACAAGAAAGCTGGGT	For Gateway cloning	This study
HsMC1 attB1	GGGGACAAGTTTGTACAAAAAAGCAGGCTTCATGTATCCTCCTCCACCGTC	For Gateway cloning	This study
HsMC1 attB2	GGGGACCACTTTGTACAAGAAAGCTGGGTCCTACAGAGTGAATGGCTTTGCG	For Gateway cloning	This study
RBP47 CDS attb1	AAAAAGCAGGCTCCATGGCAGACGTCAAGATTCA	For Gateway cloning	This study
RBP47 CDS attb2	AGAAAGCTGGGTATCAGCTAACTTGTTGCTGAT	For Gateway cloning	This study
TCTP CDS attb1	AAAAAGCAGGCTCCATGTTGGTGTACCAAGATCT	For Gateway cloning	This study
TCTP CDS attb2	AGAAAGCTGGGTATCAGCACTTGACCTCCTTCA	For Gateway cloning	This study
ACT8_F	AGCACTTTCCAGCAGATGTG	For qRT-PCR	Ueda et al., 2020
ACT8_R	GAAATGTGATCCCGTCATGG	For qRT-PCR	Ueda et al., 2020
SGR1_F	GATTGTTCCCGTTGCAAGGT	For qRT-PCR	Ueda et al., 2020
SGR1_R	AAGTCCTAGGGAGCGTTGAA	For qRT-PCR	Ueda et al., 2020

## Sheet: DS 4
Supplemental Data. Ruiz-Solaníet al. (2023). Proteostaticrole of the metacaspaseMC1. Plant Cell.
Supplemental Data Set 4. Yeast strains used in this study
Strain name	Genotype	Background	Source or reference
WT	MATa his3Δ1 leu2Δ0 met15Δ0 ura3Δ0	BY4741	Open Biosystems, ThermoFisher Scientific, USA
Saccharomyces cerevisiae ymca1Δ	MATa Scmca1Δ::kanMX4 his3Δ1 leu2Δ0 met15Δ0 ura3Δ0	BY4741	Lee, Puente et al., 2008
Saccharomyces cerevisiae ymca1Δ ProGPD::AtMC1-HA	MATa his3Δ1 leu2Δ0 met15Δ0 ura3Δ0 pGDP-natNT2-AtMC1-HA	BY4741	This study

## Sheet: DS 5
Supplemental Data. Ruiz-Solaníet al. (2023). Proteostaticrole of the metacaspaseMC1. Plant Cell.
Supplemental Data Set 5. Other materials used in this study
Name	Accession number	Source or reference
Human Embrionic Kidney (HEK) 293T cells	CRL-1573	Llamas et al., 2022

## Sheet: DS 6
Supplemental Data. Ruiz-Solaníet al. (2023). Proteostaticrole of the metacaspaseMC1. Plant Cell.
Supplemental Data Set 6. Statistical analysis
FIGURE 1D: T-TEST
Welch Two Sample t-test
	t	df	p value
	-25.755	48	2.2e-16
FIGURE 4B: ONE-WAY ANOVA, Tukey HSD
Time 0'
	diff	lwr	upr	p adj
CA-MC1Δ360	-0.325	-0.464616	-0.185384	2.96552e-05
ΔNMC1-MC1Δ360	-0.341667	-0.469118	-0.214216	5.22325e-06
WT-MC1Δ360	-0.313889	-0.44134	-0.186438	1.50268e-05
ΔNMC1-MC1CA	-0.0166667	-0.144118	0.110784	0.981501
WT-MC1CA	0.0111111	-0.11634	0.138562	0.994329
MC1-ΔNMC1	0.0277778	-0.0862179	0.141773	0.896673
Time 40'
	diff	lwr	upr	p adj
CA-MC1Δ360	0.0188696	-0.0136732	0.0514124	0.404121
ΔNMC1-MC1Δ360	0.0516088	0.0179238	0.0852938	0.00138755
WT-MC1Δ360	0.0101397	-0.0214862	0.0417656	0.817477
ΔNMC1-MC1CA	0.0327392	-0.000945778	0.0664242	0.0590917
WT-MC1CA	-0.00872986	-0.0403558	0.022896	0.874329
MC1-ΔNMC1	-0.0414691	-0.0742691	-0.00866902	0.00912459
Time 80'
	diff	lwr	upr	p adj
CA-MC1Δ360	1.62778	-0.233208	3.48876	0.101163
ΔNMC1-MC1Δ360	1.13889	-0.722097	2.99987	0.349713
WT-MC1Δ360	2.33889	0.477903	4.19987	0.0102019
ΔNMC1-MC1CA	-0.488889	-2.5275	1.54972	0.909621
WT-MC1CA	0.711111	-1.3275	2.74972	0.770145
MC1-ΔNMC1	1.2	-0.838608	3.23861	0.382887
Time 120'
	diff	lwr	upr	p adj
CA-MC1Δ360	0.596296	-0.056179	1.24877	0.0824417
ΔNMC1-MC1Δ360	1.14889	0.37687	1.92091	0.00195448
WT-MC1Δ360	1.02222	0.349666	1.69478	0.00155983
ΔNMC1-MC1CA	0.552593	-0.219427	1.32461	0.228396
WT-MC1CA	0.425926	-0.24663	1.09848	0.326917
MC1-ΔNMC1	-0.126667	-0.91573	0.662397	0.971104
FIGURE 4C: ONE-WAY ANOVA, Tukey HSD
Time 0'
	diff	lwr	upr	p adj
CA-MC1Δ360	-0.127798	-0.217558	-0.0380381	0.00441123
ΔNMC1-MC1Δ360	-0.159626	-0.241565	-0.0776863	0.000222402
WT-MC1Δ360	-0.134871	-0.21681	-0.052932	0.00121765
ΔNMC1-MC1CA	-0.0318275	-0.113767	0.0501117	0.688003
WT-MC1CA	-0.00707317	-0.0890124	0.074866	0.994491
MC1-ΔNMC1	0.0247543	-0.0485343	0.098043	0.770012
Time 40'
	diff	lwr	upr	p adj
CA-MC1Δ360	0.0188696	-0.0136732	0.0514124	0.404121
ΔNMC1-MC1Δ360	0.0516088	0.0179238	0.0852938	0.00138755
WT-MC1Δ360	0.0101397	-0.0214862	0.0417656	0.817477
ΔNMC1-MC1CA	0.0327392	-0.000945778	0.0664242	0.0590917
WT-MC1CA	-0.00872986	-0.0403558	0.022896	0.874329
MC1-ΔNMC1	-0.0414691	-0.0742691	-0.00866902	0.00912459
Time 80'
	diff	lwr	upr	p adj
CA-MC1Δ360	0.0293612	-0.0386793	0.0974016	0.636545
ΔNMC1-MC1Δ360	0.0926523	0.0246118	0.160693	0.00513676
WT-MC1Δ360	0.0760998	0.00805934	0.14414	0.0244986
ΔNMC1-MC1CA	0.0632911	-0.0112435	0.137826	0.115895
WT-MC1CA	0.0467387	-0.027796	0.121273	0.32918
MC1-ΔNMC1	-0.0165525	-0.0910871	0.0579821	0.926395
Time 80'
	diff	lwr	upr	p adj
CA-MC1Δ360	0.0671072	0.0352514	0.0989631	2.24093e-05
ΔNMC1-MC1Δ360	0.151332	0.11364	0.189024	1.06862e-10
WT-MC1Δ360	0.0701686	0.0373323	0.103005	1.80123e-05
ΔNMC1-MC1CA	0.0842246	0.0465323	0.121917	8.94759e-06
WT-MC1CA	0.00306133	-0.0297749	0.0358976	0.994035
MC1-ΔNMC1	-0.0811633	-0.119688	-0.0426388	2.23762e-05
FIGURE 4E: ONE-WAY ANOVA, Tukey HSD
	diff	lwr	upr	p adj
CA-MC1Δ360	-19.2718	-25.7681	-12.7755	4.2831e-11
ΔNMC1-MC1Δ360	-39.4706	-47.2112	-31.7301	1.33227e-14
WT-MC1Δ360	-21.0297	-28.0798	-13.9796	3.46948e-11
ΔNMC1-MC1CA	-20.1988	-27.6303	-12.7673	1.03016e-09
WT-MC1CA	-1.75788	-8.46723	4.95146	0.90285
MC1-ΔNMC1	18.4409	10.5207	26.3611	1.2494e-07
FIGURE 5B: ONE-WAY ANOVA, Tukey HSD
	diff	lwr	upr	p adj
CA-Buffer	0.0001611	-0.651254	0.651576	1
CA+TTR-Buffer	2.70758	2.05617	3.359	3.88148e-08
MC1-Buffer	0.0952354	-0.633069	0.823539	0.999095
MC1+native-Buffer	0.0824783	-0.568936	0.733893	0.999245
MC1+TTR-Buffer	0.234657	-0.416758	0.886072	0.864627
TTR-Buffer	1	0.348585	1.65141	0.00207147
CA+TTR-CA	2.70742	2.05601	3.35884	3.88437e-08
MC1-CA	0.0950743	-0.63323	0.823378	0.999103
MC1+native-CA	0.0823172	-0.569098	0.733732	0.999254
MC1+TTR-CA	0.234496	-0.416919	0.885911	0.86498
TTR-CA	0.999839	0.348424	1.65125	0.00207441
MC1-CA+TTR	-2.61235	-3.34065	-1.88404	2.36923e-07
MC1+native-CA+TTR	-2.6251	-3.27652	-1.97369	5.71051e-08
MC1+TTR-CA+TTR	-2.47292	-3.12434	-1.82151	1.19225e-07
TTR-CA+TTR	-1.70758	-2.359	-1.05617	9.07903e-06
MC1+nativa-MC1	-0.012757	-0.741061	0.715547	1
MC1+TTR-MC1	0.139422	-0.588882	0.867726	0.992742
TTR-MC1	0.904764	0.176461	1.63307	0.0116535
MC1+TTR-MC1+native	0.152179	-0.499236	0.803593	0.979989
TTR-MC1+native	0.917522	0.266107	1.56894	0.00432816
TTR-MC1+TTR	0.765343	0.113928	1.41676	0.0174901
FIGURE 6C: ONE-WAY ANOVA, Tukey HSD
	diff	lwr	upr	p adj
MC1CA 1.3-MC1 1.3	-0.208987	-0.430941	0.0129673	0.0828796
MC1Δ360-MC1 1.3	-0.265962	-0.477587	-0.0543367	0.00360789
MC1 2.6-MC1 1.3	0.190677	-0.0209483	0.402302	0.11497
MC1Δ360 2.8-MC1 1.3	-0.194264	-0.405889	0.0173612	0.10052
MC1CA 3.6-MC1 1.3	-0.197324	-0.419278	0.0246304	0.12615
ΔNMC1 5.15-MC1 1.3	-0.395481	-0.617435	-0.173527	3.85628e-06
ΔNMC1 7.3-MC1 1.3	-0.450308	-0.672262	-0.228354	9.92878e-08
mc1-MC1 1.3	-0.240124	-0.451749	-0.0284986	0.013588
WT-MC1 1.3	-0.123456	-0.335081	0.0881693	0.677587
MC1Δ360 2.3-MC1CA 1.3	-0.0569748	-0.278929	0.164979	0.997924
MC1 2.6-MC1CA 1.3	0.399664	0.177709	0.621618	2.93953e-06
MC1Δ360 2.8-MC1CA 1.3	0.0147231	-0.207231	0.236677	1
MC1CA 3.6-MC1CA 1.3	0.011663	-0.220161	0.243487	1
ΔNMC1 5.15-MC1CA 1.3	-0.186494	-0.418318	0.0453296	0.230212
ΔNMC1 7.3-MC1CA 1.3	-0.241321	-0.473145	-0.00949739	0.0343
mc1-MC1CA 1.3	-0.0311367	-0.253091	0.190817	0.999986
WT-MC1CA 1.3	0.0855311	-0.136423	0.307485	0.962683
MC1 2.6-MC1Δ360 2.3	0.456638	0.245013	0.668263	1.36504e-08
MC1Δ360 2.8-MC1Δ360 2.3	0.0716979	-0.139927	0.283323	0.984093
MC1CA 3.6-MC1Δ360 2.3	0.0686379	-0.153316	0.290592	0.99164
ΔNMC1 5.15-MC1Δ360 2.3	-0.129519	-0.351473	0.092435	0.677223
ΔNMC1 7.3-MC1Δ360 2.3	-0.184346	-0.4063	0.037608	0.193184
mc1-MC1Δ360 2.3	0.0258381	-0.185787	0.237463	0.999996
WT-MC1Δ360 2.3	0.142506	-0.0691191	0.354131	0.478233
MC1Δ360 2.8-MC1 2.6	-0.384941	-0.596566	-0.173316	2.25482e-06
MC1CA 3.6-MC1 2.6	-0.388001	-0.609955	-0.166046	6.24366e-06
ΔNMC1 5.15-MC1 2.6	-0.586158	-0.808112	-0.364203	6.12632e-12
ΔNMC1 7.3-MC1 2.6	-0.640985	-0.862939	-0.41903	2.13496e-13
mc1-MC1 2.6	-0.4308	-0.642425	-0.219175	8.94613e-08
WT-MC1 2.6	-0.314132	-0.525757	-0.102507	0.000225814
MC1CA 3.6-MC1Δ360 2.8	-0.00306003	-0.225014	0.218894	1
ΔNMC1 5.15-MC1Δ360 2.8	-0.201217	-0.423171	0.0207371	0.110059
ΔNMC1 7.3-MC1Δ360 2.8	-0.256044	-0.477998	-0.0340899	0.011157
mc1-MC1Δ360 2.8	-0.0458598	-0.257485	0.165765	0.999457
WT-MC1Δ360 2.8	0.0708081	-0.140817	0.282433	0.985408
ΔNMC1 5.15-MC1CA 3.6	-0.198157	-0.429981	0.0336666	0.162814
ΔNMC1 7.3-MC1CA 3.6	-0.252984	-0.484808	-0.0211604	0.0210856
mc1-MC1CA 3.6	-0.0427998	-0.264754	0.179154	0.999791
WT-MC1CA 3.6	0.0738681	-0.148086	0.295822	0.985939
ΔNMC1 7.3-ΔNMC1 5.15	-0.054827	-0.286651	0.176997	0.998907
mc1-ΔNMC1 5.15	0.155357	-0.0665969	0.377311	0.421125
WT-ΔNMC1 5.15	0.272025	0.0500709	0.493979	0.00512168
mc1-ΔNMC1 7.3	0.210184	-0.0117699	0.432138	0.0792313
WT-ΔNMC1 7.3	0.326852	0.104898	0.548806	0.000262771
WT-mc1	0.116668	-0.0949572	0.328293	0.743958
FIGURE 6E: KRUSTAL WALLIS
Pairwise comparisons using Wilcoxon rank sum test with continuity correction, p adj:
	MC1 1.3	MC1 2.6	MC1Δ360 2.3	MC1Δ360 2.8	ΔNMC1 5.15	ΔNMC1 7.3	mc1	MC1CA 1.3	MC1CA 3.6
MC1 2.6	0.471594
MC1Δ360 2.3	0.00263703	0.000395798
MC1Δ360 2.8	0.00697104	0.00131215	0.939102
ΔNMC1 5.15	0.00025162	1.12482e-05	0.857444	0.840418
ΔNMC1 7.3	1.48195e-07	9.47399e-09	0.124351	0.129158	0.124351
mc1	0.00263703	0.000659003	0.848918	0.840418	0.923798	0.288651
MC1CA 1.3	0.00240885	0.000395798	0.840418	0.822254	0.923798	0.269114	0.99373
MC1CA 3.6	0.0278536	0.00263703	0.574079	0.662459	0.3732	0.0143586	0.43059	0.374374
WT	0.129158	0.0284967	0.269114	0.332312	0.129158	0.00240885	0.209949	0.189803	0.662459
FIGURE S1B: T-TEST
Welch Two Sample t-test
	t	df	p value
	-18.911	58.514	2.2e-16
FIGURE S7B: T-TEST
Welch Two Sample t-test
	t	df	p value
	-3.4782	47.964	0.001084
FIGURE S11B: T-TEST
Welch Two Sample t-test
	t	df	p value
WT-mc1	-0.11843	2.4425	0.9148
WT-MC1 2.6	-7.8903	2.3978	0.009056
WT-MC1 1.3	-7.9317	2.4082	0.008823
WT-MC1CA 1.3	0.15496	2.1788	0.89
WT-MC1CA 3.6	-1.2503	2.954	0.3011
WT-ΔNMC1 7.3	-1.1697	2.6713	0.3358
WT-ΔNMC1 5.15	-0.96432	2.5132	0.4183
WT-MC1Δ360 2.3	-0.57578	3.6334	0.5985
WT-MC1Δ360 2.8	-0.033802	2.3419	0.9757
